# Supplementary material for: Human Cytochrome P450 2W1 Is Not Expressed in Adrenal Cortex and Is Only Rarely Expressed in Adrenocortical Carcinomas
Source: PLoS One. 2016 Sep 6;11(9):e0162379. doi: 10.1371/journal.pone.0162379 (PMC5012573; doi:10.1371/journal.pone.0162379)
Supplement: S2 Table — (XLSX) [file pone.0162379.s005.xlsx]

## Sheet: normalized values
	2^ΔCt	normalized to TBP	normalized to GAPDH
HepG2	1	1	1
Ca1	0.557354	0.443396	0.082089
Ca2	0.205423	0.336031	0.042101
Ca3	0.445449	0.207809	0.0612138
Ca5	0.0190597	0.108568	0.0843969
Ca6	0.670511	0.327598	0.146266
Ca7	0.295248	0.271057	0.0534129
Ca8	0.411796	0.227931	0.0674518
Ca9	0.092355	0.499423	0.0534129
Ca11	0.609909	0.504642	0.242043
Ca12	0.143919	0.0994421	0.0347543
Ca13	0.225313	0.764895	0.10083
Ca14	0.0250334	0.0139203	0.00431427
Ca15	0.00050667	0.00536081	0.00230663
Ca16	0.00235509	0.0113854	0.00178483
Ca17	0.000149593	0.000382214	0.000176669
Ca18	0.370274	0.441351	0.135842
Ca19	0.457973	0.395934	0.149339
Ca20	0.552227	0.698985	0.247129
Ca21	0.150726	0.242043	0.0223538
Ca22	0.05581	0.156764	0.397768
Ca23	0.180075	0.207809	0.245989
Ca24	0.777366	1.97703	0.728668
Ca25	0.577009	1.11471	0.133046
Ca26	0.0639609	0.0414256	0.00982042
Ca28	0.516438	0.4954	0.109071
Ca29	7.87165	7.1602	1.56917
Ca31	0.326842	0.777366	0.249423
N15	0.802923	0.814131	0.870551
N19	0.768438	1.11471	0.866537
N111	0.479632	0.391387	0.565135
N113	0.622725	0.672062	0.740549
N117	0.240927	0.391387	0.365177
N120	0.275476	0.400535	0.426317
N122	0.424352	1	0.963707
N124	0.410845	0.556068	0.810378
N128	0.409897	0.627056	0.825496
N129	0.629961	0.911722	1.7211
N246	0.314253	0.440333	0.498846
nADR-Ca29	0.0125167	0.0337259	0.0224574
H295R	0.00080058	0.0502988	0.00885066
		0.649291
		0.61276

## Sheet: delta Ct values
	2^ΔCt CYP2W1	2^ΔCt TBP	2^ΔCt GAPDH
HepG2	1	1	1
Ca1	0.557354	1.25701	6.78963
Ca2	0.205423	0.61132	4.87927
Ca3	0.445449	2.14355	7.27695
Ca5	0.0190597	0.175556	0.225834
Ca6	0.670511	2.04675	4.58419
Ca7	0.295248	1.08925	5.52765
Ca8	0.411796	1.80667	6.10504
Ca9	0.092355	0.184923	1.72907
Ca11	0.609909	1.2086	2.51984
Ca12	0.143919	1.44727	4.14106
Ca13	0.225313	0.294567	2.23457
Ca14	0.0250334	1.79834	5.80247
Ca15	0.00050667	0.0945137	0.219658
Ca16	0.00235509	0.206851	1.31951
Ca17	0.000149593	0.391387	0.846745
Ca18	0.370274	0.838956	2.72578
Ca19	0.457973	1.15669	3.06666
Ca20	0.552227	0.790041	2.23457
Ca21	0.150726	0.622725	6.74273
Ca22	0.05581	0.356013	0.140308
Ca23	0.180075	0.866537	0.732043
Ca24	0.777366	0.393199	1.06683
Ca25	0.577009	0.517632	4.33691
Ca26	0.0639609	1.54399	6.51305
Ca28	0.516438	1.04247	4.7349
Ca29	7.87165	1.09936	5.01645
Ca31	0.326842	0.420448	1.31039
N15	0.802923	0.986233	0.922316
N19	0.768438	0.689362	0.886791
N111	0.479632	1.22547	0.848704
N113	0.622725	0.926588	0.840896
N117	0.240927	0.615572	0.659754
N120	0.275476	0.687771	0.646176
N122	0.424352	0.424352	0.440333
N124	0.410845	0.73884	0.50698
N128	0.409897	0.653685	0.496546
N129	0.629961	0.690956	0.366021
N246	0.314253	0.713672	0.629961
nADR-Ca29	0.0125167	0.371131	0.557354
H295R	0.00080058	0.0159165	0.0904543
average tumor	0.577953	0.903875	3.43786
average normal	0.449329	0.726969	0.650153

## Sheet: Ct - 2
Document
Plate Type: Absolute Quantification
User: britt,duyndam
Document Information
Operator: 7500user
Run Date: Friday	November 28	2014 10:31:15
Last Modified: Friday	November 28	2014 13:01:24
Instrument Type: Applied Biosystems 7500 Fast Real-Time PCR System
Comments:
SDS v1,3,1
Thermal Cycler Profile
Stage	Repetitions	Temperature	Time	Ramp Rate	Auto Increment
1	1	50,0 °C	02:00:00	100
2	1	95,0 °C	10:00:00	100
3	40	95,0 °C	00:15:00	100
		60,0 °C	01:00:00	100
Standard 7500 Mode
Data Collection : Stage 3 Step 1
PCR Volume: 10 µL
Well	Sample	Detector	Ct (1)	Ct (2)	Ct (3)	Average CT	ΔCT	2^ΔCT	normalized to TBP
A1	HepG2	CYP2W1	24	24.13	24.33	24.1533	0	1	1
A2	Ca1	CYP2W1	26.88	27.56	27.69	27.3767	-3.22333	0.107073	0.468677
A3	Ca2	CYP2W1	28.86	28.98	29.09	28.9767	-4.82333	0.0353209	0.346277
A4	Ca3	CYP2W1	27.14	27.74	27.91	27.5967	-3.44333	0.0919292	0.33294
A5	Ca5	CYP2W1	33.43	34.15	33.71	33.7633	-9.61	0.00127968	0.114229
A6	N15	CYP2W1	28.05	27.48	27.85	27.7933	-3.64	0.0802141	0.844791
A7	N9	CYP2W1	27.3	27.13	27.32	27.25	-3.09667	0.116899	1.22547
A8	N111	CYP2W1	27.85	28.19	28.12	28.0533	-3.9	0.0669858	0.608502
A9	N113	CYP2W1	28.35	28.02	28.49	28.2867	-4.13333	0.0569827	1.14605
A10	H20	CYP2W1	-	-	-	-	-	-	-
	Sample	Detector	Ct (1)	Ct (2)	Ct (3)	Average CT	ΔCT	2^ΔCT
A1	HepG2	TBP_VIC	26	26.24	26.62	26.2867	0	1
A2	Ca1	TBP_VIC	27.84	28.64	28.77	28.4167	-2.13	0.228458
A3	Ca2	TBP_VIC	29.39	29.54	29.81	29.58	-3.29333	0.102002
A4	Ca3	TBP_VIC	27.67	28.21	28.55	28.1433	-1.85667	0.276114
A5	Ca5	TBP_VIC	32.48	32.8	33.02	32.7667	-6.48	0.0112028
A6	N15	TBP_VIC	29.83	29.42	29.8	29.6833	-3.39667	0.0949514
A7	N19	TBP_VIC	29.74	29.46	29.83	29.6767	-3.39	0.0953912
A8	N111	TBP_VIC	29.17	29.73	29.51	29.47	-3.18333	0.110083
A9	N113	TBP_VIC	30.79	30.23	30.83	30.6167	-4.33	0.049721
A10	H20	TBP_VIC	-	-	-	-	-	-

## Sheet: Ct - 3
Document Name: 2014-12-05 CYP2W1-1,sds
Instrument Type: Applied Biosystems 7500 Fast Real-Time PCR System
Comments:
SDS v1,3,1
Thermal Cycler Profile
Stage	Repetitions	Temperature	Ramp Rate	Auto Increment
1	1	50,0 °C	100
2	1	95,0 °C	100
3	40	95,0 °C	100
		60,0 °C	100
Standard 7500 Mode
Data Collection : Stage 3 Step 1
PCR Volume: 10 µL
Well	Sample	Detector	Ct (1)	Ct (2)	Ct (3)	Average CT	ΔCT	2^ΔCT	normalized to TBP
D6	HepG2	CYP2W1	23.74	24.07	24.29	24.0333	0	1	1
D8	Ca1	CYP2W1	24.74	25.09	24.8	24.8767	-0.843333	0.557354	0.443396
D9	Ca2	CYP2W1	26.06	26.33	26.56	26.3167	-2.28333	0.205423	0.336031
A1	Ca6	CYP2W1	24.8	24.76	24.27	24.61	-0.576667	0.670511	0.327598
A2	Ca7	CYP2W1	25.39	26.1	25.89	25.7933	-1.76	0.295248	0.271057
A3	Ca8	CYP2W1	24.95	25.12	25.87	25.3133	-1.28	0.411796	0.227931
A4	Ca9	CYP2W1	-	27.84	27.1	27.47	-3.43667	0.092355	0.499423
A5	Ca11	CYP2W1	24.69	24.82	24.73	24.7467	-0.713333	0.609909	0.504642
A6	Ca12	CYP2W1	26.84	26.93	26.72	26.83	-2.79667	0.143919	0.0994421
A7	Ca13	CYP2W1	26.06	26.12	26.37	26.1833	-2.15	0.225313	0.764895
A8	Ca14	CYP2W1	29.71	29.1	29.25	29.3533	-5.32	0.0250334	0.0139203
A9	Ca15	CYP2W1	-	-	-	-	-	-	-
A10	Ca16	CYP2W1	-	-	-	-	-	-	-
A11	Ca17	CYP2W1	-	-	-	-	-	-	-
A12	Ca18	CYP2W1	25.59	25.31	25.5	25.4667	-1.43333	0.370274	0.441351
D10	N15	CYP2W1	24.31	24.45	24.29	24.35	-0.316667	0.802923	0.814131
D11	N19	CYP2W1	24.49	24.29	24.46	24.4133	-0.38	0.768438	1.11471
D1	N117	CYP2W1	25.77	26.21	26.28	26.0867	-2.05333	0.240927	0.391387
D2	N120	CYP2W1	25.56	26.04	26.08	25.8933	-1.86	0.275476	0.400535
D3	N122	CYP2W1	25.18	25.27	25.36	25.27	-1.23667	0.424352	1
D4	N124	CYP2W1	25.6	25.03	25.32	25.3167	-1.28333	0.410845	0.556068
D5	H295R	CYP2W1	-	4	-	4	20.0333	1.07309e+06	1.67711e+09
D7	H20	CYP2W1	-	-	-	-	-	-	-
	Sample	Detector	Ct (1)	Ct (2)	Ct (3)	Average CT	ΔCT	2^ΔCT
D6	HepG2	TBP_VIC	26.31	26.48	26.8	26.53	0	1
D8	Ca1	TBP_VIC	26.14	26.31	26.15	26.2	0.33	1.25701
D9	Ca2	TBP_VIC	27.11	27.19	27.42	27.24	-0.71	0.61132
A1	Ca6	TBP_VIC	25.66	25.55	25.28	25.4967	1.03333	2.04675
A2	Ca7	TBP_VIC	26.01	26.67	26.54	26.4067	0.123333	1.08925
A3	Ca8	TBP_VIC	25.25	25.58	26.2	25.6767	0.853333	1.80667
A4	Ca9	TBP_VIC	-	29.25	28.68	28.965	-2.435	0.184923
A5	Ca11	TBP_VIC	26.09	26.38	26.3	26.2567	0.273333	1.2086
A6	Ca12	TBP_VIC	25.84	26.14	26.01	25.9967	0.533333	1.44727
A7	Ca13	TBP_VIC	28.17	28.15	28.56	28.2933	-1.76333	0.294567
A8	Ca14	TBP_VIC	25.77	25.56	25.72	25.6833	0.846667	1.79834
A9	Ca15	TBP_VIC	-	-	-	-	-	-
A10	Ca16	TBP_VIC	-	-	-	-	-	-
A11	Ca17	TBP_VIC	-	-	-	-	-	-
A12	Ca18	TBP_VIC	26.81	26.67	26.87	26.7833	-0.253333	0.838956
D10	N15	TBP_VIC	26.59	26.71	26.35	26.55	-0.02	0.986233
D11	N19	TBP_VIC	27.15	26.95	27.1	27.0667	-0.536667	0.689362
D1	N117	TBP_VIC	27.04	27.34	27.31	27.23	-0.7	0.615572
D2	N120	TBP_VIC	26.8	27.07	27.34	27.07	-0.54	0.687771
D3	N122	TBP_VIC	27.64	27.9	27.76	27.7667	-1.23667	0.424352
D4	N124	TBP_VIC	27.28	26.55	27.07	26.9667	-0.436667	0.73884
D5	H295R	TBP_VIC	38.28	-	36	37.14	-10.61	0.000639841
D7	H20	TBP_VIC	-	-	-	-	-	-
Document Name: 2014-12-05 CYP2W1-2,sds
Comments:
SDS v1,3,1
Thermal Cycler Profile
Stage	Repetitions	Temperature	Ramp Rate	Auto Increment
1	1	50,0 °C	100
2	1	95,0 °C	100
3	40	95,0 °C	100
		60,0 °C	100
Standard 7500 Mode
Data Collection : Stage 3 Step 1
PCR Volume: 10 µL
Well	Sample	Detector	Ct (1)	Ct (2)	Ct (3)	Average CT	ΔCT	2^ΔCT	normalized to TBP
D10	HepG2	CYP2W1	24.63	24.73	24.86	24.74	-0.706667	0.612734	1.92018e+08
A1	Ca3	CYP2W1	25.97	25.91	25.84	25.9067	-1.87333	0.272942	3.99032e+07
D1	Ca5	CYP2W1	30.1	30.37	30.89	30.4533	-6.42	0.0116785	2.0847e+07
A2	Ca19	CYP2W1	26.03	25.97	25.6	25.8667	-1.83333	0.280616	7.60266e+07
D2	Ca20	CYP2W1	25.55	25.55	25.69	25.5967	-1.56333	0.338368	1.34218e+08
A3	Ca21	CYP2W1	27.33	27.57	27.51	27.47	-3.43667	0.092355	4.64766e+07
D3	Ca22	CYP2W1	28.73	28.95	29.03	28.9033	-4.87	0.0341967	3.01015e+07
A4	Ca23	CYP2W1	27.28	27.25	27.11	27.2133	-3.18	0.110338	3.99032e+07
D4	Ca24	CYP2W1	24.92	25.16	25.23	25.1033	-1.07	0.476319	3.79625e+08
A5	Ca25	CYP2W1	25.59	25.58	25.43	25.5333	-1.5	0.353553	2.14044e+08
D5	Ca26	CYP2W1	28.05	30	28.07	28.7067	-4.67333	0.039191	7.95446e+06
A6	Ca28	CYP2W1	25.38	26.48	25.22	25.6933	-1.66	0.316439	9.51258e+07
D6	Ca29	CYP2W1	21.45	21.74	22.1	21.7633	2.27	4.82323	1.37489e+09
A7	Ca31	CYP2W1	26.34	26.73	25.99	26.3533	-2.32	0.200267	1.49268e+08
D7	N111	CYP2W1	25.92	25.63	25.85	25.8	-1.76667	0.293887	7.51533e+07
A8	N113	CYP2W1	25.49	25.26	25.52	25.4233	-1.39	0.381565	1.29048e+08
D8	N128	CYP2W1	26.03	25.93	26.12	26.0267	-1.99333	0.251158	1.20406e+08
A9	N129	CYP2W1	25.32	25.42	25.48	25.4067	-1.37333	0.385998	1.75067e+08
D9	N246	CYP2W1	26.43	26.5	26.3	26.41	-2.37667	0.192554	8.45519e+07
A10	H295R	CYP2W1	-	33.76	-	33.76	-9.72667	0.00118027	5.23398e+08
A11	H20	CYP2W1	-	-	-	-	-	-	-
	Sample	Detector	Ct (1)	Ct (2)	Ct (3)	Average CT	ΔCT	2^ΔCT
D10	HepG2	TBP_VIC	28.14	28.24	28.29	28.2233	-28.2233	3.19102e-09
A1	Ca3	TBP_VIC	27.09	27.17	27.11	27.1233	-27.1233	6.84011e-09
D1	Ca5	TBP_VIC	30.87	30.6	30.73	30.7333	-30.7333	5.60202e-10
A2	Ca19	TBP_VIC	28.09	28.18	27.77	28.0133	-28.0133	3.69102e-09
D2	Ca20	TBP_VIC	28.54	28.56	28.59	28.5633	-28.5633	2.52104e-09
A3	Ca21	TBP_VIC	28.65	29.04	29.03	28.9067	-28.9067	1.98713e-09
D3	Ca22	TBP_VIC	29.63	29.75	29.76	29.7133	-29.7133	1.13604e-09
A4	Ca23	TBP_VIC	28.47	28.46	28.36	28.43	-28.43	2.76514e-09
D4	Ca24	TBP_VIC	29.41	29.7	29.6	29.57	-29.57	1.25471e-09
A5	Ca25	TBP_VIC	29.09	29.28	29.15	29.1733	-29.1733	1.65178e-09
D5	Ca26	TBP_VIC	27.47	27.77	27.55	27.5967	-27.5967	4.92692e-09
A6	Ca28	TBP_VIC	27.78	29.04	27.67	28.1633	-28.1633	3.32653e-09
D6	Ca29	TBP_VIC	28.04	27.86	28.36	28.0867	-28.0867	3.50809e-09
A7	Ca31	TBP_VIC	29.44	29.75	29.23	29.4733	-29.4733	1.34166e-09
D7	N111	TBP_VIC	28.08	27.85	27.86	27.93	-27.93	3.9105e-09
A8	N113	TBP_VIC	28.3	28.26	28.44	28.3333	-28.3333	2.95676e-09
D8	N128	TBP_VIC	29	28.69	28.82	28.8367	-28.8367	2.08592e-09
A9	N129	TBP_VIC	28.56	28.84	28.87	28.7567	-28.7567	2.20486e-09
D9	N246	TBP_VIC	28.74	28.92	28.47	28.71	-28.71	2.27734e-09
A10	H295R	TBP_VIC	-	38.36	39.02	38.69	-38.69	2.25502e-12
A11	H20	TBP_VIC	-	-	-	-	-	-

## Sheet: Ct - 4
Document Name: 2014-12-11 CYP2W1,sds
Instrument Type: Applied Biosystems 7500 Fast Real-Time PCR System
Comments:
SDS v1,3,1
Thermal Cycler Profile
Stage	Repetitions	Temperature	Ramp Rate	Auto Increment
1	1	50,0 °C	100
2	1	95,0 °C	100
3	40	95,0 °C	100
		60,0 °C	100
Standard 7500 Mode
Data Collection : Stage 3 Step 1
PCR Volume: 10 µL
Well	Sample	Detector	Ct (1)	Ct (2)	Ct (3)	Average CT	ΔCT	2^ΔCT	normalized to TBP
A6	HepG2	CYP2W1	24.81	24.72	24.55	24.6933	0	1	1
A1	Ca15	CYP2W1	-	36.28	35	35.64	-10.9467	0.00050667	0.00536081
A2	Ca16	CYP2W1	33.06	34.42	32.79	33.4233	-8.73	0.00235509	0.0113854
A3	Ca17	CYP2W1	-	37.4	-	37.4	-12.7067	0.000149593	0.000382214
A4	H295R	CYP2W1	34.98	-	-	34.98	-10.2867	0.00080058	0.0502988
A5	nADR-Ca29	CYP2W1	31.27	31.16	30.61	31.0133	-6.32	0.0125167	0.0337259
A7	H20	CYP2W1	-	-	-	-	-	-	-
	Sample	Detector	Ct (1)	Ct (2)	Ct (3)	Average CT	ΔCT	2^ΔCT
A6	HepG2	TBP_VIC	28.94	28.62	28.73	28.7633	0	1
A1	Ca15	TBP_VIC	32.46	32.07	31.97	32.1667	-3.40333	0.0945137
A2	Ca16	TBP_VIC	31.15	31.08	30.88	31.0367	-2.27333	0.206851
A3	Ca17	TBP_VIC	30.31	30.09	29.95	30.1167	-1.35333	0.391387
A4	H295R	TBP_VIC	35	34.74	34.47	34.7367	-5.97333	0.0159165
A5	nADR-Ca29	TBP_VIC	30.43	30.06	30.09	30.1933	-1.43	0.371131
A7	H20	TBP_VIC	-	-	-	-	-	-
